# Supplementary material for: Two-Layer Sustained-Release Microneedles Encapsulating Exenatide for Type 2 Diabetes Treatment
Source: Pharmaceutics. 2022 Jun 13;14(6):1255. doi: 10.3390/pharmaceutics14061255 (PMC9230706; doi:10.3390/pharmaceutics14061255)
Supplement: Supplementary file 1 [file pharmaceutics-14-01255-s001.zip]

Archive with 1 entries (1 files):
- pharmaceutics-1693310-supplementary.pdf
